# Supplementary material for: Parental Origin of Interstitial Duplications at 15q11.2-q13.3 in Schizophrenia and Neurodevelopmental Disorders
Source: PLoS Genet. 2016 May 6;12(5):e1005993. doi: 10.1371/journal.pgen.1005993 (PMC4859484; doi:10.1371/journal.pgen.1005993)
Supplement: S2 Table — Details of abbreviations can be found in the “Coding Key” tab. (XLSX) [file pgen.1005993.s005.xlsx]

## Sheet: Table S2_medical
							Medical					Medical cont…			Physical features
No	ID	Ascertainment	Family relationship	Sex	Age	Age_onset	Major congenital anomalies	Endocrinology	Gastrointestinal	Urologic	Musculoskeletal	Ophthalmology	Dental	Other	Height (cm)	Weight (kg)	BMI	OFC (cm)	Dysmorphic features
1	HMG48	Proband; (SZ)	Proband	M	50	19		Hypocalcemia, hypercholesterolemia	Gastroesophageal reflux disease; irritable bowel syndrome; umbilical and left inguinal both repaired		Bilateral rear foot varus and hallux limitus, osteoarthritic knees			Asthma	171.5	98.8	33.6	59.6 (>95th percentile)	Macrocephaly
2	HMG49	Proband; (SZ)	Proband	M	47	20		Hypercholesterolemia		Polyuria		Strabismus; Mild bilateral ptosis	Caries extraction		182.8	99.8	29.8	60.9 (>90th percentile)	Macrocephaly, low forehead, coarse facial features, deep inner epicanthal folds, absent frenulum
3	Mother of HMG49	Transmitting parent; (SZA)	Mother of HMG49	F	70	27	Cardiomegaly	Type 2 diabetes mellitus, hypothyroidism, hypercalcemia (noted once at 45y)	Cholecystectomy; umbilical and abdominal incisional hernia both repaired	Right nephrectomy due to malfunctioning kidney	Scoliosis lumbar spine convex left; Spinal stenosis; Disc prolapse L4-5; Osteoarthritis in knees/shoulders; Moderate hallux valgus deformity left foot with foreshortening of the second metatarsal	Strabismus	Multiple tooth extractions (22y)	First degree AV block, hypertension; Varicose veins requiring stripping; Chronic obstructive pulmonary disease, pleurisy, pneumonia, shadow seen in the mediastinal	168	115	40.7	59.8 (>97th percenitle)	Macrocephaly, coarse facial features with hemiparesis
4	Maternal half sister of HMG49	Sibling; (SZA, ADHD)	Maternal half sister of HMG49	F	43	19		Hypocalcemia, hypercholesterolemia		Urethral stricture; nocturnal enuresis (33y)	Bilateral cubitus valgus; flat/broad feet		Protuberant maxillary incisors with pronounced spacing	Hypertension	167.6	106	37.7	57.7 (90th percentile)	Macrocephaly, broad nasal bridge, false epicanthic folds, overbite, high arched palate, ears: abnormal left symmetry, low set, right slightly posteriorly rotated, thickened top, attached lobes
5	HMG50	Proband; (SZ)	Proband	M	41	22		Hypocalcemia	Rectal prolapse with fecal incontinence; peptic ulcer disease	Urethral stricture; enuresis (16y), pyelonephritis, epididymitis orchitis			Dental abscess	Hypertension; Normal echocardiogram (24y)	162	59	22.5	56.3 (50th percentile)
6	Mother of HMG50	Transmitting parent; (DD)	Mother of HMG50	F	64				Inguinal requiring repair		Carpal tunnel right wrist; Severe osteoarthritic changes at the distal radial carpal joint		Multiple tooth extractions (35y)	Progressive hearing loss (53y), cervical cancer	157.5	48	19.3	52 (3rd percentile)	Microcephaly
7	Brother of HMG50	Sibling; (DD)	Brother of HMG50	M	43	20		Hypocalcemia, hypercholesterolemia	Inguinal, repaired	Recurrent urinary tract infections	Scoliosis; Arthritis	Myopia	Multiple tooth extractions		170.2	70	24.2	54.9 (3-10th percentile)	Microcephaly, slight hypotelorism, open mouth, high arched palate
8	3320	Proband; (SZ)	Proband	M		13													High palate, short neck
9	2758	Proband; (SZ)	Proband	M		14													High palate, dolichocephaly
13	4883	Proband; (SZ)	Proband	F		16	Cleft palate												Asymmetrical face
16	Bonn_Munich1	Proband; (SZ)	Proband	F		16		Hypothyroidism		Urge incontinence	Scoliosis			Allergies to dust and pollen, acne, peumonia
20	1, Ingason 2011	Proband; (SZ)	Proband	M		10		Diabetes mellitus						Myocardial infarction
21	2, Ingason 2011	Proband; (SZ)	Proband	M		18		Hypothyroidism			Scoliosis	Strabismus, convergent		Neurodermatitis
23	4, Ingason 2011	Proband; (SZ)	Proband	M		16								Chronic obstructive pulmonary disease
24	5, Ingason 2011	Proband; (SZ)	Proband	F	59	21					Bilateral hallux valgus	Strabismus							Facial hirsuitism
25	6, Ingason 2011	Proband; (BD)	Proband	F	58	13		Hypothyroidism								Overweight
30	Population based control 3	Control	Proband	F	64									Alzheimer's disease

## Sheet: Coding key
Code	Description
SZ	Schizophrenia
SZA	Schizoaffective disorder
VIQ	Verbal IQ
PIQ	Performance IQ
FSIQ	Full scale IQ
WAIS-R	Wechsler Adult Intelligence Scale Revised
WAIS	Wechsler Adult Intelligence Scale
MDD	Major depressive disorder
ADHD	Attention deficit hyperactivity disorder
EEG	Electroencephalogram
EKG	Electrocardiogram
Dx	Diagnosed
Tx	Treatment/treated
BP	Breakpoints
ASD	Autism spectrum disorder
BD	Bipolar disorder
CHD	Congenital heart defect
y	Years
DD	Developmental delay
ID	Intellectual disability
CM	Congenital malformation
AAO	Age at onset
Red	15q11-q13 duplication originated on the paternal chromosome
GAF	Globas Assessment of Functioninc scale (0-100)
Footnote
1	Methylation testing was not completed on these subjects, however maternal origin of the 15q11.-q13.3 duplication is inferred based on maternal inheritance
in blue:	duplications of paternal origin
